# Supplementary material for: Factors contributing to deep supercooling capability and cold survival in dwarf bamboo (Sasa senanensis) leaf blades
Source: Front Plant Sci. 2015 Jan 13;5:791. doi: 10.3389/fpls.2014.00791 (PMC4292310; doi:10.3389/fpls.2014.00791)
Supplement: Supplementary file 1 [file DataSheet1.XLSX]

## Sheet: data eniwa min temp
	Minimum air temperature extremes of the month (ºC)
Sites	Eniwa Shimamatsu	Ebetsu	Nishinopporo	Shinshinotsu	Chitose
Month/Year
1977-12-01	-16.5		-17.6
1978-01-01	-23.3		-21.3
1978-02-01	-25.3		-24.3
1978-12-01	-17.9		-16.8	-19.6
1979-01-01	-17.3		-18.9	-21.2
1979-02-01	-18.6		-17.9	-17.3
1979-12-01	-15.2		-13.6	-11.5
1980-01-01	-22.6		-20.3	-16.2
1980-02-01	-23.5		-20.6	-25.3
1980-12-01	-18.8		-16.1	-17.7
1981-01-01	-20.4		-20.1	-22.1
1981-02-01	-18.7		-17.8	-17.9
1981-12-01	-16.9		-17.9	-15.7
1982-01-01	-22.1		-21.1	-19.1
1982-02-01	-23.1		-22.4	-22.9
1982-12-01	-14.7		-14.5	-15.4
1983-01-01	-19.1		-20.5	-20.7
1983-02-01	-21.2		-20.3	-18.7
1983-12-01	-17.3		-17.4	-20.5
1984-01-01	-23.2		-22.6	-22
1984-02-01	-23.2		-22.3	-23.8
1984-12-01	-18.8		-18.2	-18
1985-01-01	-23.6		-22	-26.1
1985-02-01	-20.2		-21.8	-19.7
1985-12-01	-21.5		-20.2	-19.3
1986-01-01	-25.5		-24.5	-24.2
1986-02-01	-23.3		-22.2	-25.7
1986-12-01	-16.8		-14.5	-15.4
1987-01-01	-20.7		-19.7	-21.6
1987-02-01	-22.3		-22.7	-21.1
1987-12-01	-18.7		-17.5	-16.4
1988-01-01	-19.1		-18.8	-15.2
1988-02-01	-21.9		-19.2	-18.7
1988-12-01	-13.6		-13.4	-14.5
1989-01-01	-17.6		-20.3	-18
1989-02-01	-15.8		-16.1	-16
1989-12-01	-13.3		-13.6	-15.2
1990-01-01	-26.8		-26.2	-25.8
1990-02-01	-17.2		-17.5	-15.7
1990-12-01	-15.7		-15.6	-12
1991-01-01	-17.2		-16.2	-15.7
1991-02-01	-23.4		-21.9	-22.7
1991-12-01	-14.8		-14.8	-15
1992-01-01	-22.1		-19.9	-19.4
1992-02-01	-20.5		-19.9	-16.9
1992-12-01	-19.3		-14.7	-20.4
1993-01-01	-21.1		-17.7	-16.6
1993-02-01	-20.9		-17.4	-19.5
1993-12-01	-16.7		-14.8	-19.8
1994-01-01	-21.8		-22.4	-25.5
1994-02-01	-18.2		-16.8	-15.4
1994-12-01	-18.6		-17.3	-16.9
1995-01-01	-24		-25.1	-24.2
1995-02-01	-19.6		-19.8	-19.9
1995-12-01	-16.6		-16.6	-13.8
1996-01-01	-21.5		-18.2	-20.3
1996-02-01	-26.9		-24.3	-20.1
1996-12-01	-15.8		-14	-16.5
1997-01-01	-17.2		-17.9	-21
1997-02-01	-17.3		-15.4	-16.5
1997-12-01	-15.6		-14.8	-14.9
1998-01-01	-22.3		-22.1	-22.2
1998-02-01	-25.4		-22	-27
1998-12-01	-17.1		-15.9	-17.2
1999-01-01	-23.4		-21.3	-20.3
1999-02-01	-21.3		-20.9	-20.6
1999-12-01	-15.6		-16.4	-18.2
2000-01-01	-20.7		-20.8	-21.8
2000-02-01	-20.7		-17.4	-18.7
2000-12-01	-19.6	-20.3		-17
2014-01-01	-26.6	-24.6		-21.9
2014-02-01	-22.4	-20.6		-22.1
2014-12-01	-20.4	-21.9		-23.4
2014-01-02	-20.7	-22.6		-18.8
2014-02-02	-18.4	-18.5		-21.2
2014-12-02	-22	-18.7		-19
2014-01-03	-22.6	-23		-19.8	-22.8
2014-02-03	-24.7	-25.8		-21	-21.1
2014-12-03	-13.9	-15.4		-13.2	-14.4
2014-01-04	-20.3	-20.8		-21.1	-18.8
2014-02-04	-19.1	-19.9		-18.2	-21.3
2014-12-04	-21.5	-20		-16.2	-22.6
2014-01-05	-22	-23.8		-22.7	-20.4
2014-02-05	-22.6	-21.7		-19.9	-23.6
2014-12-05	-19.1	-20.3		-21.3	-19.9
2014-01-06	-21.6	-22.1		-20.3	-22.9
2014-02-06	-22.3	-18.7		-17.4	-25.1
2014-12-06	-16	-15.8		-14.5	-14.8
2014-01-07	-18.5	-18.9		-21.1	-16.3
2014-02-07	-17.6	-20.9		-17.4	-18.5
2014-12-07	-16.3	-18.5		-17.5	-15.5
2014-01-08	-20.8	-26.1		-20.5	-19.8
2014-02-08	-22.7	-24.2		-24.2	-21.3
2014-12-08	-16	-13.3		-14.6	-14.1
2014-01-09	-19.6	-20.2		-18.1	-17.6
2014-02-09	-19.8	-16.9		-15.2	-21.5
2014-12-09	-16.6	-19.9		-18.9	-15.5
2014-01-10	-19.4	-17.7		-18.4	-19.2
2014-02-10	-22.9	-22.7		-21.3	-23.1
2014-12-10	-13.5	-13.9		-14	-14.3
2014-01-11	-23	-22		-19.7	-24.8
2014-02-11	-21.3	-20.1		-18.1	-20.3
2014-12-11	-19.2	-21.8		-19.7	-20.3
2014-01-12	-22.9	-24.8		-23	-24.2
2014-02-12	-21.9	-24.6		-25.2	-23.9
2014-12-12	-21.4	-24.2		-21.1	-22.7
2014-01-13	-22.5	-22.7		-23.1	-24.5
2014-02-13	-20.7	-21.7		-24.9	-20.8
2014-12-13	-14.5	-15.1		-18.5	-15.6
2014-01-14	-20.4	-21.8		-19.3	-21.4
2014-02-14	-23.7	-24.3		-23.9	-22.3
